# Supplementary material for: An Alternative Splice Variant of HIPK2 with Intron Retention Contributes to Cytokinesis
Source: Cells. 2020 Feb 20;9(2):484. doi: 10.3390/cells9020484 (PMC7072727; doi:10.3390/cells9020484)
Supplement: Supplementary file 1 [file cells-09-00484-s001.zip]

Archive with 17 entries (14 files):
- VG Supplementary Files/
- VG Supplementary Files/.DS_Store
- __MACOSX/
- __MACOSX/VG Supplementary Files/
- __MACOSX/VG Supplementary Files/._.DS_Store
- VG Supplementary Files/Gatti et al Supplementary Materials.pdf
- __MACOSX/VG Supplementary Files/._Gatti et al Supplementary Materials.pdf
- VG Supplementary Files/Video S1 siCTR.mp4
- __MACOSX/VG Supplementary Files/._Video S1 siCTR.mp4
- VG Supplementary Files/Video S2 siFL.mp4
- __MACOSX/VG Supplementary Files/._Video S2 siFL.mp4
- VG Supplementary Files/Video S3 si-S.mp4
- __MACOSX/VG Supplementary Files/._Video S3 si-S.mp4
- VG Supplementary Files/Video S4 siS.mp4
- __MACOSX/VG Supplementary Files/._Video S4 siS.mp4
- VG Supplementary Files/WB row data.pptx
- __MACOSX/VG Supplementary Files/._WB row data.pptx
